# Supplementary material for: Barriers and Facilitators to Healthy Eating for Shift-Work-Registered Nurses in Hong Kong Public Hospitals: An Exploratory Multi-Method Study
Source: Nutrients. 2025 Mar 27;17(7):1162. doi: 10.3390/nu17071162 (PMC11990088; doi:10.3390/nu17071162)
Supplement: Supplementary file 1 [file nutrients-17-01162-s001.zip]

Archive with 1 entries (1 files):
- nutrients-3515649-supplementary.pdf
